# Supplementary material for: Dinutuximab Beta for the Treatment of High-Risk Neuroblastoma: Data from the Hungarian Pediatric Oncology Network
Source: J Clin Med. 2025 Sep 20;14(18):6641. doi: 10.3390/jcm14186641 (PMC12471212; doi:10.3390/jcm14186641)
Supplement: Supplementary file 1 [file jcm-14-06641-s001.zip]

Archive with 1 entries (1 files):
- jcm-3831583-supplementary.pdf
